# Supplementary material for: Fine-Tuning Bi2Te3-Copper Selenide Alloys Enables an Efficient n-Type Thermoelectric Conversion
Source: Molecules. 2022 Nov 24;27(23):8183. doi: 10.3390/molecules27238183 (PMC9737956; doi:10.3390/molecules27238183)
Supplement: Supplementary file 1 [file molecules-27-08183-s001.zip]

Archive with 1 entries (1 files):
- molecules-2025982-supplementary.pdf
